# Supplementary material for: Determining the Authenticity of Spirulina Dietary Supplements Based on Stable Isotope and Elemental Composition
Source: Foods. 2023 Jan 27;12(3):562. doi: 10.3390/foods12030562 (PMC9914286; doi:10.3390/foods12030562)
Supplement: Supplementary file 1 [file foods-12-00562-s001.zip]

Archive with 1 entries (1 files):
- foods-2165200-supplementary.pdf
